# Supplementary material for: Endurance rivalry and female choice jointly influence male mating success in the emerald treefrog (Zhangixalus prasinatus), a lek-chorusing anuran
Source: BMC Zool. 2022 Apr 1;7:17. doi: 10.1186/s40850-022-00117-w (PMC10127438; doi:10.1186/s40850-022-00117-w)
Supplement: Supplementary file 2 — Additional file 2. An excel sheet file containing the dataset supporting the conclusions of this article. [file 40850_2022_117_MOESM2_ESM.xlsx]

## Sheet: male's traits mating success
Male ID	year	SVL	body mass	body condition	lek attendance	mating success	temperature	call-duration	call-durationadj	call-rate	call-interval	call-rise time	call-rise timeadj	call-fall time	call-pulse number	call-pulse rate	call-pulse rateadj	call-dominant frequency	call-FM-rise	call-FM-fall	call-note type
13803	2017	59.52	11.6	-0.2503	0.24	primary male	26.1	0.1485	0.1813	0.5161	1.799	0.1105	0.1433	0.05	7	48.7805	41.6014	1205.9	258.65	-86.2	A
13820	2017	64.55	15.9	1.8067	0.32	primary male	21.9	0.174	0.1732	1.7009	0.415	0.149	0.1482	0.025	7	39.774	39.9491	1378.1	430.6	-43.05	ABC
13823	2017	54.32	9.5	-0.0314	0.16	unmated male	25.5	0.1465	0.1745	1.1799	0.707	0.1065	0.1345	0.046	7	47.9452	41.8167	1550.4	602.9	-258.4	AB
13828	2017	57.21	9.4	-1.4202	0.08	primary male
13832	2017	60.37	11.6	-0.6293	0.36	primary male
13836	2017	60.84	12.4	-0.0389	0.2	unmated male	23.6	0.139	0.1518	0.4337	2.1665	0.083	0.0958	0.047	6	42.4034	39.6018	1464.3	430.7	-344.6	AB
13842	2017	58.45	12.1	0.7269	0.16	unmated male	27	0.158	0.198	0.4254	2.1975	0.096	0.136	0.063	7	44.1645	35.4095	1550.4	602.9	-344.5	A
13845	2017	56.6	10.6	0.0518	0.24	primary male	23.4	0.162	0.1732	0.9371	0.917	0.1075	0.1187	0.053	7	42.6181	40.1667	1550.4	516.8	-301.45	ABC
13871	2017	54.89	9.4	-0.3856	0.08	unmated male
13879	2017	56	9.5	-0.7806	0.2	unmated male	22.7	0.214	0.2196	1.0994	0.704	0.162	0.1676	0.053	9	41.0025	39.7768	1550.4	516.8	-258.4	AB
13890	2017	56.52	9.7	-0.8125	0.16	primary male
13896	2017	59.57	10.7	-1.1726	0.16	unmated male
146000	2017	57.53	11.6	0.6371	0.2	unmated male	25.6	0.144	0.1728	1.0417	0.816	0.106	0.1348	0.038	7	50	43.6964	1636.5	602.9	-172.3	AB
146010	2017	54.78	9	-0.7366	0.16	unmated male
146013	2017	54.69	9.8	0.1036	0.12	unmated male
146014	2017	56.02	10.1	-0.1895	0.12	unmated male
146023	2017	61.29	12.7	0.0604	0.2	unmated male
146024	2017	56.34	11.8	1.3678	0.2	peripheral male
146032	2017	54.5	10.2	0.5883	0.16	primary male
146034	2017	55.4	9.8	-0.213	0.04	unmated male
146037	2017	59	11.5	-0.1184	0.24	primary male
146040	2017	59.88	11.7	-0.3108	0.08	unmated male	25.4	0.1585	0.1857	0.3912	2.396	0.104	0.1312	0.038	7	43.6141	37.6607	1464.3	430.7	-430.7	A
146041	2017	60.62	10.5	-1.8408	0.04	unmated male
146044	2017	56.45	8.8	-1.6813	0.04	primary male
146052	2017	57.38	9.9	-0.996	0.08	primary male
146071	2017	54.23	10.2	0.7087	0.08	unmated male
146073	2017	51	8.2	0.1491	0.08	primary male
146076	2017	54.58	8.9	-0.7474	0.2	unmated male
146091	2017	59.4	11.2	-0.5968	0.2	unmated male	18.9	0.211	0.1862	0.5268	1.7015	0.158	0.1332	0.0535	7	33.3341	38.7622	1464.3	602.9	-129.25	AB
146555	2017	58.39	10.9	-0.4464	0.04	unmated male
146580	2017	60.61	13.8	1.4636	0.2	primary male
146916	2017	57.34	10.2	-0.6781	0.2	primary male
146954	2017	56.95	10.9	0.1958	0.16	unmated male
146995	2017	56.64	10.5	-0.066	0.28	peripheral male	24.5	0.159	0.179	0.6205	1.453	0.127	0.147	0.031	7	44.0252	39.6477	1636.5	430.6	-215.3	ABC
201502	2017	56.18	9.4	-0.9609	0.04	unmated male
201503	2017	53.74	10.9	1.6272	0.12	unmated male
201504	2017	58.3	11.3	-0.0062	0.12	peripheral male
201506	2017	58.42	11.3	-0.0598	0.2	primary male	25	0.156	0.18	0.408	2.331	0.106	0.13	0.041	6	42.1687	36.9157	1550.4	516.8	-172.3	AB
201507	2017	54.4	9.2	-0.3671	0.08	primary male
201508	2017	56.77	10	-0.624	0.08	unmated male	24.2	0.179	0.1966	0.753	1.148	0.13	0.1476	0.046	8	45.4545	41.6023	1550.4	516.8	-86.1	AB
201509	2017	56.22	8.4	-1.9787	0.04	primary male
201510	2017	53.82	8	-1.3085	0.04	primary male
201511	2017	51.02	7.9	-0.1598	0.04	unmated male
201515	2017	58.17	12.2	0.9517	0.24	primary male
201526	2017	57.94	10.4	-0.7457	0.04	unmated male
201537	2017	54.41	9.3	-0.2716	0.04	unmated male
201548	2017	57.44	10.4	-0.5227	0.04	unmated male
201550	2017	55.59	9.5	-0.5978	0.04	unmated male
201551	2017	59.52	12.6	0.7497	0.12	unmated male	23.4	0.19	0.2012	0.3551	2.6305	0.122	0.1332	0.0665	8	42.3904	39.939	1636.5	516.8	-430.6	AB
201555	2017	57.43	9.8	-1.1183	0.08	unmated male
201556	2017	54.3	8	-1.5225	0.08	primary male
201559	2017	55.28	9.7	-0.2595	0.2	unmated male	26	0.1565	0.1885	0.5536	1.649	0.118	0.15	0.0385	7	44.7289	37.7249	1636.5	602.9	-86.1	A
201560	2017	54.54	9.7	0.0705	0.04	peripheral male
201561	2017	54.51	9.7	0.0838	0.16	primary male	15.5	0.241	0.189	0.4126	2.1715	0.213	0.161	0.0315	6	24.8963	36.2778	1464.3	516.8	0	ABC
201562	2017	52.26	10.1	1.4872	0.12	unmated male	27	0.1335	0.1735	0.7553	1.1745	0.096	0.136	0.0365	6	45.8365	37.0815	1636.5	516.8	-172.2	ABC
201563	2017	58.71	12.5	1.0109	0.2	unmated male
201564	2017	55.44	9.3	-0.7309	0.12	unmated male
201565	2017	56.46	8.9	-1.5857	0.16	unmated male	24.1	0.195	0.2118	0.8859	0.932	0.157	0.1738	0.038	8	40.921	37.2439	1722.7	516.8	-387.65	AB
201567	2017	55.27	8.3	-1.6551	0.04	unmated male
201568	2017	51.62	8	-0.3274	0.04	unmated male
201569	2017	61.26	11.8	-0.8262	0.12	unmated male	27	0.164	0.204	0.5621	1.6145	0.121	0.161	0.052	7	43.3441	34.5891	1464.3	516.8	-344.55	A
201570	2017	54.26	7.3	-2.2047	0.04	unmated male
201572	2017	53.92	10.4	1.0469	0.04	unmated male
201580	2017	58.18	11.3	0.0473	0.12	unmated male
201583	2017	52.94	9.8	0.884	0.08	primary male
201584	2017	57.49	9.3	-1.645	0.08	peripheral male	27	0.1925	0.2325	0.4825	1.8815	0.1445	0.1845	0.056	9	44.6103	35.8553	1464.3	603	-344.6	A
201587	2017	57.55	10	-0.9718	0.04	primary male
201590	2017	59.03	8.1	-3.5318	0.04	unmated male
907682	2017	51.59	7.3	-1.014	0.08	unmated male
146999	2017	57.29	10.5	-0.3559	0.08	unmated male	24	0.162	0.178	0.2265	3.532	0.1265	0.1425	0.036	7	43.4783	39.9763	1550.4	387.65	0	A
201519	2017	53.82	9	-0.3085	0.04	unmated male	15.9	0.3035	0.2547	0.3585	2.5205	0.2085	0.1597	0.0685	8	25.9982	36.6793	1636.5	689	-258.4	AB
1265174	2017	57.15	9.9	-0.8934	0.08	unmated male
1498365	2017	60.48	12.1	-0.1784	0.2	primary male
1498592	2017	56.91	10.6	-0.0864	0.16	unmated male
1510813	2017	55.96	11.4	1.1372	0.28	primary male
1525365	2017	54.69	10	0.3036	0.08	unmated male
1546284	2017	58.93	12.9	1.3128	0.12	unmated male
1546778	2017	56.19	11.1	0.7347	0.16	unmated male
1553233	2017	58.09	10.7	-0.5126	0.12	unmated male	19.9	0.163	0.1462	0.4526	2.053	0.119	0.1022	0.046	6	36.8098	40.4869	1550.4	387.65	0	AB
1553890	2017	57.02	10.4	-0.3355	0.04	unmated male
1557136	2017	58.06	12.7	1.5008	0.12	unmated male
1565091	2017	64.23	16	2.0494	0.04	unmated male
1576695	2017	59.08	12.1	0.4459	0.08	primary male
1579361	2017	54.1	10.2	0.7667	0.04	unmated male
1584608	2017	60.13	12.8	0.6777	0.12	unmated male	22.6	0.14	0.1448	0.5322	1.7405	0.111	0.1158	0.0295	6	42.8571	41.8065	1464.3	430.7	-258.4	ABC
1590061	2017	62.83	12.3	-1.0263	0.08	unmated male
1592006	2017	54.41	10.9	1.3284	0.12	primary male
1614247	2017	59.06	11.8	0.1548	0.16	peripheral male
1216111	2016	57.74	11.7	0.6435	0.027	unmated male
1519202	2016	54.08	9.7	0.2756	0.0541	peripheral male
1519292	2016	55.03	8.7	-1.148	0.027	primary male
1520579	2016	57.89	10.6	-0.5234	0.1081	primary male
1521868	2016	54.96	11.4	1.5832	0.1892	primary male
1544700	2016	57.91	11.5	0.3677	0.1081	primary male
1550926	2016	58.13	11.8	0.5696	0.1081	unmated male
1551818	2016	57.88	12.4	1.281	0.1351	unmated male
1552843	2016	59.69	11.3	-0.6261	0.027	unmated male
1560869	2016	54.07	9.6	0.1801	0.2162	primary male
1568453	2016	56.17	10.4	0.0436	0.1081	peripheral male
1577427	2016	59.12	9.6	-2.0719	0.027	unmated male
1581653	2016	57.56	10.1	-0.8763	0.027	unmated male
1583736	2016	58.04	11.3	0.1097	0.1351	primary male
1585530	2016	59.49	13.7	1.8631	0.1351	primary male
1601083	2016	53.61	9.4	0.1852	0.0541	unmated male
1608584	2016	56.05	11.1	0.7971	0.1622	peripheral male
1612111	2016	58.36	12.5	1.167	0.2162	unmated male
1521552	2016	58.02	9	-2.1814	0.027	unmated male
1602277	2016	57.05	12.6	1.8512	0.027	unmated male
13300	2016	54.2	8.9	-0.5779	0.0541	unmated male
13302	2016	53.18	10.1	1.0769	0.0541	unmated male
13305	2016	55.43	10.2	0.1736	0.2162	peripheral male
13306	2016	53.58	8.2	-1.0014	0.0541	unmated male
13310	2016	54.44	9.7	0.1151	0.0811	unmated male
13312	2016	54.41	11.9	2.3284	0.1081	primary male
13314	2016	56.2	9.2	-1.1698	0.027	unmated male
13318	2016	54.49	9.3	-0.3072	0.1081	unmated male
13320	2016	55.64	9.2	-0.9201	0.1081	unmated male
13323	2016	55.16	12.5	2.594	0.1351	unmated male
13328	2016	55	11.5	1.6653	0.1081	primary male
13333	2016	53.75	9.7	0.4228	0.027	unmated male
13334	2016	53.35	8	-1.0989	0.0541	unmated male
13335	2016	53.59	8.1	-1.1059	0.027	unmated male
13337	2016	56.26	9.5	-0.8965	0.027	unmated male
13339	2016	57.21	11.5	0.6798	0.1351	unmated male
13344	2016	56.12	11.2	0.8659	0.0541	unmated male
13350	2016	56.37	10.6	0.1544	0.027	unmated male
13351	2016	50.97	8.7	0.6625	0.1081	unmated male
13352	2016	51.03	8.6	0.5357	0.1351	primary male
13355	2016	53.06	8.4	-0.5695	0.0811	unmated male
13357	2016	55.04	11	1.1475	0.0541	unmated male
13358	2016	58.38	10.4	-0.9419	0.0541	unmated male
13360	2016	55.5	11	0.9424	0.0541	unmated male
13362	2016	53.5	10.1	0.9342	0.027	unmated male
13363	2016	52.48	9	0.2891	0.027	unmated male
13364	2016	53.92	9.5	0.1469	0.027	unmated male
13366	2016	56.03	10.9	0.606	0.2432	primary male
13367	2016	52.81	8.8	-0.0581	0.027	unmated male
13368	2016	56.38	10.5	0.0499	0.1622	primary male
13370	2016	56.87	10.3	-0.3686	0.0541	unmated male
13372	2016	52.83	9.8	0.933	0.0541	unmated male
13373	2016	54.03	8.9	-0.5021	0.1351	primary male
13376	2016	54.4	11.1	1.5329	0.0541	unmated male
13378	2016	54.68	8.1	-1.592	0.027	peripheral male
13381	2016	53.36	9.8	0.6967	0.3514	primary male
13383	2016	52.84	8.5	-0.3714	0.027	unmated male
13384	2016	51.07	8.6	0.5179	0.027	unmated male
13388	2016	49.71	7.2	-0.2757	0.0541	unmated male
13393	2016	54.7	9.8	0.0991	0.0541	unmated male
13394	2016	54.26	9	-0.5047	0.0541	unmated male
13397	2016	50.53	7.3	-0.5413	0.027	unmated male
13398	2016	55.59	9.3	-0.7978	0.0541	peripheral male
13600	2016	55.71	9.8	-0.3513	0.0811	unmated male
13601	2016	59.82	11.9	-0.0841	0.1081	peripheral male
13602	2016	56.66	11.8	1.2251	0.027	unmated male
13604	2016	57.55	10.9	-0.0718	0.027	unmated male
13605	2016	53.4	9.2	0.0788	0.0541	peripheral male
13607	2016	55.17	10	0.0895	0.027	unmated male
13608	2016	59.4	11.2	-0.5968	0.027	unmated male
13610	2016	56.95	11.2	0.4958	0.027	unmated male
13612	2016	55.53	11.4	1.329	0.0541	unmated male
13613	2016	54.42	9.3	-0.276	0.1081	primary male
13614	2016	55.56	9.1	-0.9844	0.027	unmated male
13615	2016	53.16	8.5	-0.5141	0.0811	unmated male
13619	2016	57.12	12.5	1.72	0.1081	primary male
13620	2016	56.97	11.3	0.5868	0.0811	unmated male
13621	2016	58.64	11.4	-0.0579	0.0811	primary male
13623	2016	58.88	9.9	-1.6649	0.027	unmated male
13624	2016	58.4	12.9	1.5492	0.1892	unmated male
13629	2016	56.14	10.5	0.157	0.1892	primary male
13631	2016	59.52	10.2	-1.6503	0.027	unmated male
13633	2016	54.98	10.2	0.3743	0.027	unmated male
13634	2016	58.43	10.3	-1.0642	0.0541	peripheral male
13636	2016	57.91	10.6	-0.5323	0.0541	unmated male
13637	2016	57.75	10.8	-0.261	0.1081	primary male
13638	2016	51.32	7.9	-0.2936	0.0541	primary male
13641	2016	59.61	13.3	1.4096	0.0811	primary male
13645	2016	55.18	9.9	-0.0149	0.027	unmated male
13647	2016	59.54	13	1.1408	0.1351	unmated male
13650	2016	56.17	10.8	0.4436	0.0811	primary male
13651	2016	60.27	13.3	1.1153	0.0541	unmated male
13652	2016	58.73	12.8	1.302	0.1351	primary male
13653	2016	56.65	10.8	0.2295	0.2162	unmated male
13656	2016	54.49	9.2	-0.4072	0.1351	primary male
13659	2016	52.82	8.7	-0.1625	0.0541	unmated male
13661	2016	57.18	10.3	-0.5068	0.0541	peripheral male
13662	2016	55.18	11.4	1.4851	0.0811	peripheral male
13664	2016	55.9	9.4	-0.836	0.027	unmated male
13665	2016	54.76	8.5	-1.2276	0.027	unmated male
13666	2016	54.55	10.7	1.066	0.2432	primary male
13667	2016	57.26	11.9	1.0575	0.0811	unmated male
13669	2016	52.68	10	1.1999	0.0541	unmated male
13670	2016	53.24	9.6	0.5502	0.1892	unmated male
13671	2016	56.96	11.2	0.4913	0.0541	unmated male
13672	2016	53.3	9.6	0.5234	0.027	unmated male
13673	2016	56.81	11.2	0.5582	0.0811	unmated male
13676	2016	55.66	9.2	-0.929	0.0541	unmated male
13677	2016	58.79	11.3	-0.2248	0.027	unmated male
13678	2016	59.53	12.6	0.7453	0.1081	unmated male
13680	2016	56.8	11.3	0.6627	0.1622	primary male
13681	2016	54.59	7.6	-2.0518	0.0541	primary male
13683	2016	61.94	12.9	-0.0294	0.0811	peripheral male
13685	2016	56.15	10.1	-0.2475	0.0811	peripheral male
13686	2016	56.81	12.7	2.0582	0.1081	unmated male
13687	2016	56.31	10.6	0.1812	0.0811	unmated male
13689	2016	53.19	9.9	0.8725	0.027	unmated male
13690	2016	56.61	10.6	0.0474	0.2432	peripheral male
13691	2016	57.58	10.9	-0.0852	0.0541	peripheral male
13693	2016	56.93	10.8	0.1047	0.1892	peripheral male
13694	2016	58.17	11.7	0.4517	0.0541	primary male
13695	2016	58.32	10.9	-0.4152	0.0811	unmated male
13697	2016	54.48	8.7	-0.9028	0.027	unmated male
13698	2016	58.15	11.9	0.6606	0.0541	unmated male
13809	2016	53.64	10.2	0.9718	0.0541	unmated male
13812	2016	52.44	9.5	0.8069	0.0811	unmated male
13813	2016	48.32	7.6	0.7442	0.027	unmated male
13814	2016	54.88	9.9	0.1188	0.027	unmated male
13818	2016	52.67	8.4	-0.3956	0.027	unmated male
13822	2016	53.21	8.7	-0.3364	0.027	primary male
13829	2016	56.27	11.9	1.499	0.0811	primary male
13834	2016	52.17	9	0.4273	0.0811	primary male
13838	2016	56.82	10.4	-0.2463	0.1081	primary male
13844	2016	52.46	8.8	0.098	0.0541	unmated male
13870	2016	50.79	8	0.0427	0.027	unmated male
13872	2016	53.27	8.6	-0.4632	0.027	unmated male
13877	2016	53.27	10.2	1.1368	0.0541	unmated male
13881	2016	52.38	7.7	-0.9663	0.027	unmated male
13884	2016	52.66	8.4	-0.3912	0.027	unmated male
13885	2016	51.25	8.2	0.0376	0.027	unmated male
13886	2016	56.33	9.4	-1.0278	0.0541	peripheral male
13889	2016	51.15	7.7	-0.4178	0.027	unmated male
13894	2016	54.64	8.5	-1.1741	0.0541	primary male
13897	2016	54.24	9.2	-0.2958	0.027	unmated male
13899	2016	51.92	7.9	-0.5612	0.027	unmated male
13390	2016	55.84	8.9	-1.3092	0.027	unmated male
13821	2016	50.6	7.6	-0.2726	0.027	unmated male
